# Supplementary material for: New Glass-Ceramics in the System Ca2SiO4-Ca3(PO4)2—Phase Composition, Microstructure, and Effect on the Cell Viability
Source: Materials (Basel). 2025 Aug 19;18(16):3887. doi: 10.3390/ma18163887 (PMC12387915; doi:10.3390/ma18163887)
Supplement: Supplementary file 1 [file materials-18-03887-s001.zip]

Archive with 1 entries (1 files):
- materials-3776278-supplementary.pdf
